# Supplementary material for: In a Changing World—An Economical Comparison Between Traditional and Wet-And-Drought-Resistant Grasses in Swedish Cattle Production Under Different Weather Scenarios
Source: Animals (Basel). 2025 Jan 21;15(3):295. doi: 10.3390/ani15030295 (PMC11816082; doi:10.3390/ani15030295)
Supplement: Supplementary file 1 [file animals-15-00295-s001.zip]

Archive with 1 entries (1 files):
- animals-3414972-supplementary.pdf
